# Supplementary material for: Adaptation, Academic Performance and Support: Students with and without Disabilities and Future Considerations for Counselling Psychology
Source: Behav Sci (Basel). 2023 Oct 20;13(10):862. doi: 10.3390/bs13100862 (PMC10604788; doi:10.3390/bs13100862)
Supplement: Supplementary file 1 [file behavsci-13-00862-s001.zip]

Archive with 1 entries (1 files):
- behavsci-2651091-supplementary.pdf
